# Supplementary material for: Evaluating the Physiologic Effects of Alfaxalone, Dexmedetomidine, and Midazolam Combinations in Common Blue-Tongued Skinks (Tiliqua scincoides)
Source: Animals (Basel). 2024 Sep 11;14(18):2636. doi: 10.3390/ani14182636 (PMC11429061; doi:10.3390/ani14182636)
Supplement: Supplementary file 1 [file animals-14-02636-s001.zip]

Archive with 1 entries (1 files):
- animals-3165383-supplementary.pdf
